# Supplementary material for: Critical roles for ‘housekeeping’ nucleases in type III CRISPR-Cas immunity
Source: eLife. 2022 Dec 8;11:e81897. doi: 10.7554/eLife.81897 (PMC9762709; doi:10.7554/eLife.81897)
Supplement: Figure 3—figure supplement 2—source data 1. [file elife-81897-fig3-figsupp2-data1.zip]

Archive with 7 entries (6 files):
- Figure 3-figure supplement 2-source data 1/
- Figure 3-figure supplement 2-source data 1/.DS_Store
- __MACOSX/Figure 3-figure supplement 2-source data 1/._.DS_Store
- Figure 3-figure supplement 2-source data 1/Figure 3-figure supplement 2-panel B_raw_uncropped.tif
- __MACOSX/Figure 3-figure supplement 2-source data 1/._Figure 3-figure supplement 2-panel B_raw_uncropped.tif
- Figure 3-figure supplement 2-source data 1/Figure 3-figure supplement 2-panel B_uncropped_labelled.eps
- __MACOSX/Figure 3-figure supplement 2-source data 1/._Figure 3-figure supplement 2-panel B_uncropped_labelled.eps
