# Supplementary material for: Critical roles for ‘housekeeping’ nucleases in type III CRISPR-Cas immunity
Source: eLife. 2022 Dec 8;11:e81897. doi: 10.7554/eLife.81897 (PMC9762709; doi:10.7554/eLife.81897)
Supplement: Figure 4—source data 1. [file elife-81897-fig4-data1.zip]

Archive with 5 entries (4 files):
- Figure 4-source data 1/
- Figure 4-source data 1/Figure 4B_raw_uncropped.tif
- __MACOSX/Figure 4-source data 1/._Figure 4B_raw_uncropped.tif
- Figure 4-source data 1/Figure_4B_uncropped_labelled.eps
- __MACOSX/Figure 4-source data 1/._Figure_4B_uncropped_labelled.eps
