# Supplementary material for: Critical roles for ‘housekeeping’ nucleases in type III CRISPR-Cas immunity
Source: eLife. 2022 Dec 8;11:e81897. doi: 10.7554/eLife.81897 (PMC9762709; doi:10.7554/eLife.81897)
Supplement: Figure 5—source data 2. [file elife-81897-fig5-data2.zip]

Archive with 5 entries (4 files):
- Figure 5-source data 2/
- Figure 5-source data 2/Figure 5B_uncropped_labelled.eps
- __MACOSX/Figure 5-source data 2/._Figure 5B_uncropped_labelled.eps
- Figure 5-source data 2/Figure 5B_raw_uncropped.tif
- __MACOSX/Figure 5-source data 2/._Figure 5B_raw_uncropped.tif
